# Supplementary material for: Galactooligosaccharides Promote Gut Barrier Integrity and Exert Anti-Inflammatory Effects in DSS-Induced Colitis Through Microbiota Modulation
Source: Int J Mol Sci. 2025 Aug 18;26(16):7968. doi: 10.3390/ijms26167968 (PMC12386736; doi:10.3390/ijms26167968)
Supplement: Supplementary file 1 [file ijms-26-07968-s001.zip]

Archive with 1 entries (1 files):
- ijms-3768182-supplementary.pdf
